# Supplementary material for: Native Cyclodextrins as Complexation Agents for Pterostilbene: Complex Preparation and Characterization in Solution and in the Solid State
Source: Pharmaceutics. 2021 Dec 21;14(1):8. doi: 10.3390/pharmaceutics14010008 (PMC8777607; doi:10.3390/pharmaceutics14010008)
Supplement: Supplementary file 1 [file pharmaceutics-14-00008-s001.zip]

Archive with 1 entries (1 files):
- pharmaceutics-1510409-supplementary.pdf
